# Supplementary material for: Meltdose Tacrolimus Population Pharmacokinetics and Limited Sampling Strategy Evaluation in Elderly Kidney Transplant Recipients
Source: Pharmaceutics. 2023 Dec 21;16(1):17. doi: 10.3390/pharmaceutics16010017 (PMC10819724; doi:10.3390/pharmaceutics16010017)
Supplement: Supplementary file 1 [file pharmaceutics-16-00017-s001.zip]

Archive with 1 entries (1 files):
- pharmaceutics-2748522-supplementary.pdf
